# Supplementary material for: Estimating the In Vivo Killing Efficacy of Cytotoxic T Lymphocytes across Different Peptide-MHC Complex Densities
Source: PLoS Comput Biol. 2015 May 1;11(5):e1004178. doi: 10.1371/journal.pcbi.1004178 (PMC4416789; doi:10.1371/journal.pcbi.1004178)
Supplement: S1 Data — The data used for the analysis is represented as a table. The first column is the name of the sample, the columns denoted with "unpulsed" or "*_gp33" are the relative proportions of the transferred cell subpopulations, pulsed with the corresponding concentrations. "location" denotes whether the data were taken from the blood (1) or from spleen (2). "Time" is the time after transfer at which the samples were taken, in minutes. "mouse.nr" is the number of the mouse examined, where mouse numbers 1-4 belong to the naive, 5-8 to the acute, 9-12 to the chronic and 13-16 to the memory groups. "CD8" is the total frequency and "CD.GP33" is the frequency of GP33-specific CD8+ T cells among splenocytes. The column names "pc*GP33.killed" denote the percentage of cells killed in the subpopulations of the corresponding pulsing concentrations. The rest of the columns were not used for analysis. (CSV) [file pcbi.1004178.s004.csv]

Samples	unpulsed	0.0001_gp33	0.001_gp33	0.01_gp33	0.1_gp33	1_gp33	lymph	mouse	location	time	mouse.nr	CD8	CD8.GP33	pc0.0001GP33.killed	pc0.001GP33.killed	pc0.01GP33.killed	pc0.1GP33.killed	pc1GP33.killed	nr0.0001GP33.killed	nr0.001GP33.killed	nr0.01GP33.killed	nr0.1GP33.killed	nr1GP33.killed
killing blood 30 min_naive #1.fcs	0.161779575	0.154701719	0.108190091	0.230535895	0.202224469	0.142568251	0	1	1	30	1	0.1841	0.0041	0	0	0	0	0	0	0	0	0	0
killing blood 30 min_naive #2.fcs	0.169525732	0.162462159	0.113017154	0.212916246	0.19172553	0.150353179	0	2	1	30	2	0.1577	0.0017	0	0	0.0473679184319075	0.0464527338922208	0	0	0	0	0	0
killing blood 30 min_naive #3.fcs	0.154311649	0.147251639	0.098335855	0.227937468	0.218860313	0.153303076	0	3	1	30	3	0.1935	0.0015	0	0	0	0	0	0	0	0	0	0
killing blood 30 min_naive #4.fcs	0.172727273	0.167676768	0.109090909	0.217171717	0.2	0.133333333	0	4	1	30	4	0.1734	0.0014	0	0	0.0463382161252551	0.0237366497655586	0.0620914967416196	0	0	0	0	0
killing blood 1h_naive #1.fcs	0.145015106	0.146022155	0.101711984	0.239677744	0.212487412	0.155085599	0	1	1	60	1	0.1841	0.0041	0	0	0	0	0	0	0	0	0	0
killing blood 1h_naive #2.fcs	0.156771518	0.148680085	0.097805199	0.235662992	0.21442298	0.146657227	0	2	1	60	2	0.1577	0.0017	0	0	0	0	0	0	0	0	0	0
killing blood 1h_naive #3.fcs	0.163306452	0.157258065	0.10483871	0.223790323	0.202620968	0.148185484	0	3	1	60	3	0.1935	0.0015	0	0	0	0	0	0	0	0	0	0
killing blood 1h_naive #4.fcs	0.170212766	0.161094225	0.116514691	0.218844985	0.199594732	0.133738602	0	4	1	60	4	0.1734	0.0014	0	0	0.0247936944722933	0.0113220417312204	0.0453431256982634	0	0	0	0	0
killing blood 2h_naive #1.fcs	0.181910569	0.160569106	0.102642276	0.216463415	0.198170732	0.140243902	0	1	1	120	1	0.1841	0.0041	0.00845488470740541	0.071852860247236	0.0974347586002661	0.0814993078279869	0.0632823390154171	0	0	0	0	0
killing blood 2h_naive #2.fcs	0.17325228	0.154002026	0.103343465	0.232016211	0.188449848	0.14893617	0	2	1	120	2	0.1577	0.0017	0.00148200042514468	0.0188112735564951	0	0.0829041261383602	0	0	0	0	0	0
killing blood 2h_naive #3.fcs	0.187615337	0.14660652	0.10088169	0.21939717	0.189665778	0.155833504	0	3	1	120	3	0.1935	0.0015	0.122204460702831	0.115510868620631	0.113018187956402	0.147648861311607	0	0	0	0	0	0
killing blood 2h_naive #4.fcs	0.180244399	0.16089613	0.107942974	0.217922607	0.194501018	0.138492872	0	4	1	120	4	0.1734	0.0014	0	0.0148982498275471	0.0829510064443369	0.0901747043585416	0.0664269683302823	0	0	0	0	0
killing blood 4h_naive #1.fcs	0.19918284	0.153217569	0.11031665	0.210418795	0.192032686	0.134831461	0	1	1	240	1	0.1841	0.0041	0.135897882544116	0.0889596042547819	0.198719378268432	0.187129911754144	0.177526385626285	0	0	0	0	0
killing blood 4h_naive #2.fcs	0.170081967	0.146516393	0.110655738	0.229508197	0.209016393	0.134221311	0	2	1	240	2	0.1577	0.0017	0.0323097373916145	0	0	0	0.0411606234438434	0	0	0	0	0
killing blood 4h_naive #3.fcs	0.18692554	0.143550553	0.085613963	0.253020758	0.238562429	0.092326758	0	3	1	240	3	0.1935	0.0015	0.137330093603491	0.246602029258992	0	0	0.399875169752522	0	0	0	0	0
killing blood 4h_naive #4.fcs	0.192678227	0.133860663	0.098468715	0.231213873	0.199776899	0.144001623	0	4	1	240	4	0.1734	0.0014	0.219579349401355	0.15935212685995	0.0898074464063444	0.125800541995756	0.0919340318094332	0	0	0	0	0
killing spleen 4h_naive #1.fcs	0.222451081	0.201853759	0.184346035	0.139031926	0.122554068	0.129763131	0	1	2	240	1	0.1841	0.0041	0	0	0	0	0	0	0	0	0	0
killing spleen 4h_naive #2.fcs	0.21399177	0.193415638	0.190329218	0.148148148	0.124485597	0.12962963	0	2	2	240	2	0.1577	0.0017	0	0	0	0	0	0	0	0	0	0
killing spleen 4h_naive #3.fcs	0.216132368	0.203722854	0.190279214	0.134436401	0.131334023	0.12409514	0	3	2	240	3	0.1935	0.0015	0	0	0	0	0	0	0	0	0	0
killing spleen 4h_naive #4.fcs	0.219712526	0.206365503	0.183778234	0.136550308	0.124229979	0.12936345	0	4	2	240	4	0.1734	0.0014	0	0	0	0	0	0	0	0	0	0
killing blood 30 min_acute #1.fcs	0.279706208	0.254552772	0.12979173	0.16500654	0.102626019	0.068316732	0	5	1	30	5	0.2092	0.0252	0	0.236703264334994	0.552543230131797	0.690647746874007	0.703238449168685	0	741028.622534579	3751400.71172012	4218304.41915042	2980568.98873645
killing blood 30 min_acute #2.fcs	0.245404969	0.221167441	0.12421733	0.179761664	0.1343163	0.095132297	0	6	1	30	6	0.2818	0.0358	0	0.167379063265994	0.444395495071738	0.538530211059449	0.528993082883949	0	741028.622534579	3751400.71172012	4218304.41915042	2980568.98873645
killing blood 30 min_acute #3.fcs	0.218941448	0.202872351	0.124535503	0.2109069	0.148639148	0.09410465	0	7	1	30	7	0.2657	0.0487	0	0.0643494384487494	0.269340839994162	0.427595383276688	0.477765267832063	0	741028.622534579	3751400.71172012	4218304.41915042	2980568.98873645
killing blood 30 min_acute #4.fcs	0.321802092	0.288616251	0.134754626	0.131737731	0.078942076	0.044147224	0	8	1	30	8	0.337	0.059	0	0.311183868541456	0.689491604588538	0.793168068917246	0.833314742123928	0	741028.622534579	3751400.71172012	4218304.41915042	2980568.98873645
killing blood 1h_acute #1.fcs	0.366576278	0.333433765	0.125539821	0.099226675	0.047905996	0.027317465	0	5	1	60	5	0.2092	0.0252	0	0.436666423791798	0.794687159060864	0.889814759684658	0.909456205227556	0	741028.622534579	3751400.71172012	4218304.41915042	2980568.98873645
killing blood 1h_acute #2.fcs	0.30339562	0.256178421	0.125577657	0.153707052	0.096443641	0.064697609	0	6	1	60	6	0.2818	0.0358	0.051490554557717	0.31914981711542	0.6157299672449	0.731983088887746	0.740903480881842	0	741028.622534579	3751400.71172012	4218304.41915042	2980568.98873645
killing blood 1h_acute #3.fcs	0.301841232	0.255558909	0.119730355	0.157963578	0.100613744	0.064292182	0	7	1	60	7	0.2657	0.0487	0.0489116041161556	0.347509497215422	0.603054915358315	0.718954489640268	0.741201202026648	0	741028.622534579	3751400.71172012	4218304.41915042	2980568.98873645
killing blood 1h_acute #4.fcs	0.449618627	0.351264552	0.10337214	0.054496186	0.02780008	0.013448414	0	8	1	60	8	0.337	0.059	0.122396286495891	0.621812037492854	0.908066489410707	0.947868567698544	0.963657949356876	0	741028.622534579	3751400.71172012	4218304.41915042	2980568.98873645
killing blood 2h_acute #1.fcs	0.504416153	0.375800082	0.077672049	0.024818882	0.012258719	0.005034113	0	5	1	120	5	0.2092	0.0252	0.163094721094303	0.746706371256901	0.962679688533721	0.979509431346195	0.987874026117587	0	741028.622534579	3751400.71172012	4218304.41915042	2980568.98873645
killing blood 2h_acute #2.fcs	0.430021099	0.334572491	0.103486386	0.06611072	0.037476138	0.028333166	0	6	1	120	6	0.2818	0.0358	0.126005122236261	0.604139703886107	0.883390440917712	0.926521044978853	0.91994508595615	0	741028.622534579	3751400.71172012	4218304.41915042	2980568.98873645
killing blood 2h_acute #3.fcs	0.443572722	0.381211024	0.089016295	0.049185275	0.022933011	0.014081674	0	7	1	120	7	0.2657	0.0487	0.0345961138888992	0.669894186467059	0.915894905324222	0.956409268688662	0.961428004337302	0	741028.622534579	3751400.71172012	4218304.41915042	2980568.98873645
killing blood 2h_acute #4.fcs	0.53785519	0.38360994	0.055287908	0.014322773	0.005709077	0.003215112	0	8	1	120	8	0.337	0.059	0.19881481387305	0.830911806990174	0.979801748469412	0.991050506777774	0.992737044271171	0	741028.622534579	3751400.71172012	4218304.41915042	2980568.98873645
killing blood 4h_acute #1.fcs	0.49835723	0.383815447	0.078069268	0.02411406	0.011253228	0.004390768	0	5	1	240	5	0.2092	0.0252	0.134852597094154	0.742315774476363	0.963298686713889	0.980961432787153	0.989295105750363	0	741028.622534579	3751400.71172012	4218304.41915042	2980568.98873645
killing blood 4h_acute #2.fcs	0.559750327	0.385583409	0.044498138	0.005084063	0.005084063	0	0	6	1	240	6	0.2818	0.0358	0.226193443783448	0.86923365895401	0.993110803082817	0.992342015654404	1	0	741028.622534579	3751400.71172012	4218304.41915042	2980568.98873645
killing blood 4h_acute #3.fcs	0.535653155	0.381602529	0.058096216	0.014800942	0.005416944	0.004430214	0	7	1	240	7	0.2657	0.0487	0.199730990137295	0.821592680402061	0.979041619510277	0.991473543410362	0.989950980426208	0	741028.622534579	3751400.71172012	4218304.41915042	2980568.98873645
killing blood 4h_acute #4.fcs	0.557725607	0.400676519	0.035034027	0.005104095	0.00109733	0.000362421	0	8	1	240	8	0.337	0.059	0.192984772338976	0.896672013902986	0.99305855007153	0.998341121515604	0.999210457661257	0	741028.622534579	3751400.71172012	4218304.41915042	2980568.98873645
killing spleen 4h_acute #1.fcs	0.527372151	0.356360211	0.040653737	0.040653737	0.03123272	0.003727446	0	5	2	240	5	0.2092	0.0252	0	0	0	0	0	0	0	0	0	0
killing spleen 4h_acute #2.fcs	0.567190227	0.398758066	0.029830756	0.003013515	0.00090304	0.000304395	0	6	2	240	6	0.2818	0.0358	0	0	0	0	0	0	0	0	0	0
killing spleen 4h_acute #3.fcs	0.553716644	0.37289036	0.031465817	0.023395039	0.01583507	0.00269707	0	7	2	240	7	0.2657	0.0487	0	0	0	0	0	0	0	0	0	0
killing spleen 4h_acute #4.fcs	0.462561434	0.328336018	0.025193078	0.112542849	0.065976955	0.005389667	0	8	2	240	8	0.337	0.059	0	0	0	0	0	0	0	0	0	0
killing blood 30 min_chronic #1.fcs	0.24750981	0.221350236	0.105644431	0.188147701	0.145889929	0.091457893	0	9	1	30	9	0.1025	0.0058	0	0.297894005584046	0.423421385528213	0.503029279298263	0.551036092319021	0	932593.748715015	2874749.34160206	3072377.5490909	2335482.49584776
killing blood 30 min_chronic #2.fcs	0.224120603	0.206030151	0.12160804	0.192964824	0.151758794	0.103517588	0	10	1	30	10	0.1392	0.0062	0	0.107457313006738	0.34694704880785	0.429086922749703	0.438803419418207	0	932593.748715015	2874749.34160206	3072377.5490909	2335482.49584776
killing blood 30 min_chronic #3.fcs	0.201207243	0.182092555	0.114688129	0.224346076	0.16498994	0.112676056	0	11	1	30	11	0.1135	0.0055	0	0.0623875900138872	0.154279420939872	0.308628041414173	0.319590010798473	0	932593.748715015	2874749.34160206	3072377.5490909	2335482.49584776
killing blood 30 min_chronic #4.fcs	0.23775942	0.216602861	0.12089462	0.187386661	0.144066089	0.093290349	0	12	1	30	12	0.1183	0.0083	0	0.163592860525261	0.402204046418081	0.48911642480619	0.523259948162514	0	932593.748715015	2874749.34160206	3072377.5490909	2335482.49584776
killing blood 1h_chronic #1.fcs	0.304251461	0.274027806	0.099032843	0.145073544	0.108805158	0.068809188	0	9	1	60	9	0.1025	0.0058	0	0.464579415507851	0.638334086395767	0.698480976301232	0.725212853166834	0	932593.748715015	2874749.34160206	3072377.5490909	2335482.49584776
killing blood 1h_chronic #2.fcs	0.253776435	0.225579053	0.133937563	0.181268882	0.126888218	0.078549849	0	10	1	60	10	0.1392	0.0062	0.00148199757810141	0.131840364292992	0.458218719931912	0.578431732799223	0.623923049577234	0	932593.748715015	2874749.34160206	3072377.5490909	2335482.49584776
killing blood 1h_chronic #3.fcs	0.258785621	0.243681402	0.134931024	0.174201994	0.112778169	0.07562179	0	11	1	60	11	0.1135	0.0055	0	0.142330109668348	0.489418575061562	0.632563069676413	0.644950042080858	0	932593.748715015	2874749.34160206	3072377.5490909	2335482.49584776
killing blood 1h_chronic #4.fcs	0.311370028	0.27119325	0.1446364	0.128565689	0.09089996	0.053334673	0	12	1	60	12	0.1183	0.0083	0.0216134081697781	0.235901605179459	0.686815466195706	0.753858528253601	0.79187920066143	0	932593.748715015	2874749.34160206	3072377.5490909	2335482.49584776
killing blood 2h_chronic #1.fcs	0.419524002	0.351956434	0.103872529	0.061819282	0.039632916	0.023194837	0	9	1	120	9	0.1025	0.0058	0.0575886277215008	0.592720658322372	0.888231563767015	0.920347920134512	0.932823531938796	0	932593.748715015	2874749.34160206	3072377.5490909	2335482.49584776
killing blood 2h_chronic #2.fcs	0.359589041	0.312248187	0.160153102	0.085414988	0.0455278	0.037066882	0	10	1	120	10	0.1392	0.0062	0.0245569915622222	0.267382317179863	0.819831166097872	0.893249940952268	0.874754462119931	0	932593.748715015	2874749.34160206	3072377.5490909	2335482.49584776
killing blood 2h_chronic #3.fcs	0.317524522	0.303367378	0.145616341	0.116290828	0.069572252	0.047628678	0	11	1	120	11	0.1135	0.0055	0	0.245635343705561	0.722207687678561	0.815261804533486	0.81774732533958	0	932593.748715015	2874749.34160206	3072377.5490909	2335482.49584776
killing blood 2h_chronic #4.fcs	0.347755762	0.308329964	0.135463	0.09876668	0.069652244	0.040032349	0	12	1	120	12	0.1183	0.0083	0.00402182920721106	0.35924080931171	0.784578943353627	0.831127596419117	0.860131668613542	0	932593.748715015	2874749.34160206	3072377.5490909	2335482.49584776
killing blood 4h_chronic #1.fcs	0.438887215	0.388671287	0.079441599	0.050617656	0.024806669	0.017575575	0	9	1	240	9	0.1025	0.0058	0.00519501946325296	0.702255644812167	0.912521539556184	0.952344456312564	0.951343679148171	0	932593.748715015	2874749.34160206	3072377.5490909	2335482.49584776
killing blood 4h_chronic #2.fcs	0.399197573	0.386092602	0.137098156	0.049395659	0.021169568	0.007046442	0	10	1	240	10	0.1392	0.0062	0	0.435073157645317	0.906145970638242	0.955288214820973	0.978553094235561	0	932593.748715015	2874749.34160206	3072377.5490909	2335482.49584776
killing blood 4h_chronic #3.fcs	0.382024731	0.284507892	0.137729969	0.096712577	0.063235146	0.035789685	0	11	1	240	11	0.1135	0.0055	0.163412711193022	0.406957988003445	0.807981307550866	0.860438716883158	0.886172014038379	0	932593.748715015	2874749.34160206	3072377.5490909	2335482.49584776
killing blood 4h_chronic #4.fcs	0.428845959	0.354000202	0.109234348	0.052189744	0.034793163	0.020936583	0	12	1	240	12	0.1183	0.0083	0.0727206037043457	0.581007365929597	0.907692736668083	0.931594582759977	0.940681913183435	0	932593.748715015	2874749.34160206	3072377.5490909	2335482.49584776
killing spleen 4h_chronic #1.fcs	0.494968835	0.393123396	0.078522834	0.016702652	0.009227197	0.007455086	0	9	2	240	9	0.1025	0.0058	0	0	0	0	0	0	0	0	0	0
killing spleen 4h_chronic #2.fcs	0.446145993	0.39612047	0.102092905	0.029504849	0.019499745	0.006636039	0	10	2	240	10	0.1392	0.0062	0	0	0	0	0	0	0	0	0	0
killing spleen 4h_chronic #3.fcs	0.487685682	0.376709191	0.100591535	0.019039086	0.010384956	0.00558955	0	11	2	240	11	0.1135	0.0055	0	0	0	0	0	0	0	0	0	0
killing spleen 4h_chronic #4.fcs	0.456483935	0.370569725	0.080842166	0.047511593	0.034883239	0.009709341	0	12	2	240	12	0.1183	0.0083	0	0	0	0	0	0	0	0	0	0
killing blood 30 min_memory #1.fcs	0.266236386	0.239007664	0.138160549	0.16538927	0.114965712	0.07624042	0	13	1	30	13	0.2788	0.0348	0	0.146378922053021	0.528814462373895	0.635918316556739	0.652063071755721	0	458257.182391591	3590298.17457746	3884030.69016215	2763669.95102844
killing blood 30 min_memory #2.fcs	0.22750151	0.197302194	0.12281055	0.202335414	0.149989934	0.100060399	0	14	1	30	14	0.1898	0.0248	0.0257822155460112	0.112026751596859	0.325410387117931	0.444126798764732	0.465607196476655	0	458257.182391591	3590298.17457746	3884030.69016215	2763669.95102844
killing blood 30 min_memory #3.fcs	0.266841204	0.236632766	0.13694492	0.181250629	0.109757326	0.068573155	0	15	1	30	15	0.2406	0.0326	0.00383699060053244	0.155807431909449	0.484796669489552	0.653200443870849	0.687763338893924	0	458257.182391591	3590298.17457746	3884030.69016215	2763669.95102844
killing blood 30 min_memory #4.fcs	0.228352026	0.220268768	0.126300899	0.197029403	0.137415378	0.090633525	0	16	1	30	16	0.2374	0.0324	0	0.0901913488940387	0.34554739114281	0.492625806070771	0.517756196035219	0	458257.182391591	3590298.17457746	3884030.69016215	2763669.95102844
killing blood 1h_memory #1.fcs	0.316582915	0.291457286	0.143718593	0.140703518	0.072462312	0.035075377	0	13	1	60	13	0.2788	0.0348	0	0.253252164260172	0.662891647159544	0.807015415302312	0.865383737606567	0	458257.182391591	3590298.17457746	3884030.69016215	2763669.95102844
killing blood 1h_memory #2.fcs	0.256487933	0.223164698	0.131273352	0.183782692	0.123194991	0.082096334	0	14	1	60	14	0.1898	0.0248	0.022612050580412	0.158104619361893	0.456512322213514	0.595028911718538	0.611098623093028	0	458257.182391591	3590298.17457746	3884030.69016215	2763669.95102844
killing blood 1h_memory #3.fcs	0.301289802	0.271060056	0.12898025	0.170294236	0.087867795	0.04050786	0	15	1	60	15	0.2406	0.0326	0	0.295814186129239	0.57128611695456	0.754108677498889	0.836643085223061	0	458257.182391591	3590298.17457746	3884030.69016215	2763669.95102844
killing blood 1h_memory #4.fcs	0.266397578	0.252270434	0.133198789	0.163471241	0.114026236	0.070635721	0	16	1	60	16	0.2374	0.0324	0	0.177532977210347	0.534560627340479	0.639112015226138	0.677836181130642	0	458257.182391591	3590298.17457746	3884030.69016215	2763669.95102844
killing blood 2h_memory #1.fcs	0.398310199	0.336954335	0.118688393	0.07966204	0.046771273	0.01961376	0	13	1	120	13	0.2788	0.0348	0.0497058770082661	0.50984288388559	0.848301241080527	0.900995332355579	0.940169575511115	0	458257.182391591	3590298.17457746	3884030.69016215	2763669.95102844
killing blood 2h_memory #2.fcs	0.29787234	0.244174265	0.125633232	0.160081054	0.111448835	0.060790274	0	14	1	120	14	0.1898	0.0248	0.0791728105661786	0.306218292799648	0.592374082847816	0.684540752811364	0.752037173606551	0	458257.182391591	3590298.17457746	3884030.69016215	2763669.95102844
killing blood 2h_memory #3.fcs	0.417633411	0.305659235	0.131140926	0.087965298	0.036114193	0.021486936	0	15	1	120	15	0.2406	0.0326	0.177850666848042	0.483474817233441	0.840239955070554	0.92709109327284	0.937488213701635	0	458257.182391591	3590298.17457746	3884030.69016215	2763669.95102844
killing blood 2h_memory #4.fcs	0.350241546	0.282809984	0.133856683	0.125805153	0.065720612	0.041566023	0	16	1	120	16	0.2374	0.0324	0.0929410804560189	0.371332677091892	0.727552517029764	0.841790759962892	0.855803915878812	0	458257.182391591	3590298.17457746	3884030.69016215	2763669.95102844
killing blood 4h_memory #1.fcs	0.459085864	0.364241752	0.113005751	0.036020583	0.016749067	0.010896983	0	13	1	240	13	0.2788	0.0348	0.108740384704988	0.595093158507364	0.94048741040154	0.969239413894929	0.971160016520883	0	458257.182391591	3590298.17457746	3884030.69016215	2763669.95102844
killing blood 4h_memory #2.fcs	0.386409736	0.305273834	0.120689655	0.10040568	0.057200811	0.030020284	0	14	1	240	14	0.1898	0.0248	0.112537638573488	0.486227949342558	0.802911060628326	0.875189238602786	0.90560491316524	0	458257.182391591	3590298.17457746	3884030.69016215	2763669.95102844
killing blood 4h_memory #3.fcs	0.445699304	0.363013008	0.117979228	0.041040637	0.017444792	0.014823031	0	15	1	240	15	0.2406	0.0326	0.0850683442977406	0.564576280315745	0.930156793754674	0.966999406819181	0.959591036092493	0	458257.182391591	3590298.17457746	3884030.69016215	2763669.95102844
killing blood 4h_memory #4.fcs	0.406438632	0.328973843	0.113682093	0.079275654	0.039637827	0.031991952	0	16	1	240	16	0.2374	0.0324	0.0907677959666393	0.539907059945982	0.852056161160672	0.917773318466692	0.904362456432156	0	458257.182391591	3590298.17457746	3884030.69016215	2763669.95102844
killing spleen 4h_memory #1.fcs	0.492112031	0.428319731	0.072500456	0.003209867	0.002571944	0.001285972	0	13	2	240	13	0.2788	0.0348	0	0	0	0	0	0	0	0	0	0
killing spleen 4h_memory #2.fcs	0.466355763	0.376516666	0.120121939	0.02049139	0.010498052	0.006016191	0	14	2	240	14	0.1898	0.0248	0	0	0	0	0	0	0	0	0	0
killing spleen 4h_memory #3.fcs	0.507383337	0.399235893	0.083081495	0.007489463	0.001869839	0.000939973	0	15	2	240	15	0.2406	0.0326	0	0	0	0	0	0	0	0	0	0
killing spleen 4h_memory #4.fcs	0.470214681	0.40751939	0.097986672	0.012943544	0.006299866	0.005035848	0	16	2	240	16	0.2374	0.0324	0	0	0	0	0	0	0	0	0	0
